# Supplementary material for: Antibacterial and Antibiofilm Activity of Layers Enriched with Silver Nanoparticles on Orthodontic Microimplants
Source: J Funct Biomater. 2025 Feb 22;16(3):78. doi: 10.3390/jfb16030078 (PMC11942985; doi:10.3390/jfb16030078)
Supplement: Supplementary file 1 [file jfb-16-00078-s001.zip]

Archive with 1 entries (1 files):
- jfb-3448046-supplementary.pdf
